# Supplementary material for: Tyrosine phosphorylation of CARM1 promotes its enzymatic activity and alters its target specificity
Source: Nat Commun. 2024 Apr 22;15:3415. doi: 10.1038/s41467-024-47689-4 (PMC11035800; doi:10.1038/s41467-024-47689-4)
Supplement: Supplementary file 4 — Supplementary Data 1 [file 41467_2024_47689_MOESM4_ESM.xlsx]

## Sheet: Supplementary data 1
Gene Names	Protein Descriptions	No. of peptides	No. of Expt. (found/total) in CRAPome	CRAPome (%)	Intensity of BirA* alone	Intensity of CARM1-BirA*	Fold change of intensity (CAR<1-BirA* vs. BirA alone)	Log1.2(fold change)
WDR3	>sp|Q9UNX4|WDR3_HUMAN WD repeat-containing protein 3 OS=Homo sapiens OX=9606 GN=WDR3 PE=1 SV=1	2	20 / 411	95.1338	0	2731299	>100	>100
H2AFA;H2AFM;HIST1H2AB;HIST1H2AE;HIST3H2A;H2AFL;HIST1H2AC	>sp|P04908|H2A1B_HUMAN Histone H2A type 1-B/E OS=Homo sapiens OX=9606 GN=HIST1H2AB PE=1 SV=2;>sp|Q7L7L0|H2A3_HUMAN Histone H2A type 3 OS=Homo sapiens OX=9606 GN=HIST3H2A PE=1 SV=3;>sp|Q93077|H2A1C_HUMAN Histone H2A type 1-C OS=Homo sapiens OX=9606 GN=HIST1	3	271 / 411	34.0633	0	3708606	>100	>100
RAB2B	>sp|Q8WUD1|RAB2B_HUMAN Ras-related protein Rab-2B OS=Homo sapiens OX=9606 GN=RAB2B PE=1 SV=1	6	19 / 411	95.3771	0	5381005	>100	>100
UBF;UBF1;UBTF	>sp|P17480|UBF1_HUMAN Nucleolar transcription factor 1 OS=Homo sapiens OX=9606 GN=UBTF PE=1 SV=1	2	23 / 411	94.4039	0	6571549	>100	>100
SNRPC	>sp|P09234|RU1C_HUMAN U1 small nuclear ribonucleoprotein C OS=Homo sapiens OX=9606 GN=SNRPC PE=1 SV=1	2	96 / 411	76.6423	0	8107117	>100	>100
NEF3;NEFM;NFM;NEFL;NF68;NFL;INA;NEF5	>sp|P07197|NFM_HUMAN Neurofilament medium polypeptide OS=Homo sapiens OX=9606 GN=NEFM PE=1 SV=3;>sp|P07196|NFL_HUMAN Neurofilament light polypeptide OS=Homo sapiens OX=9606 GN=NEFL PE=1 SV=3;>sp|Q16352|AINX_HUMAN Alpha-internexin OS=Homo sapiens OX=9606 GN	2	85 / 411	79.3187	0	8205254	>100	>100
KIAA0866;MYH11	>sp|P35749|MYH11_HUMAN Myosin-11 OS=Homo sapiens OX=9606 GN=MYH11 PE=1 SV=3	16	159 / 411	61.3139	0	20418152	>100	>100
CAGB;CFAG;MRP14;S100A9	>sp|P06702|S10A9_HUMAN Protein S100-A9 OS=Homo sapiens OX=9606 GN=S100A9 PE=1 SV=1	2	60 / 411	85.4015	0	45274911	>100	>100
CARM1;PRMT4	>sp|Q86X55|CARM1_HUMAN Histone-arginine methyltransferase CARM1 OS=Homo sapiens OX=9606 GN=CARM1 PE=1 SV=3	22	24 / 411	94.1606	51531000	13100000000	254.216	30.3759
ANT1;SLC25A4	>sp|P12235|ADT1_HUMAN ADP/ATP translocase 1 OS=Homo sapiens OX=9606 GN=SLC25A4 PE=1 SV=4	5	195 / 411	52.5547	167040	7232854	43.3001	20.6676
CPVL;PSEC0124;UNQ197/PRO223;VLP	>sp|Q9H3G5|CPVL_HUMAN Probable serine carboxypeptidase CPVL OS=Homo sapiens OX=9606 GN=CPVL PE=1 SV=2	9	21 / 411	94.8905	11578000	488000000	42.1489	20.5198
VIM	>sp|P08670|VIME_HUMAN Vimentin OS=Homo sapiens OX=9606 GN=VIM PE=1 SV=4	47	257 / 411	37.4696	923000000	27700000000	30.0108	18.6569
PSOR1;S100A7;S100A7C	>sp|P31151|S10A7_HUMAN Protein S100-A7 OS=Homo sapiens OX=9606 GN=S100A7 PE=1 SV=4	3	39 / 411	90.5109	1659200	41953667	25.2855	17.7172
KIAA0095;NUP93	>sp|Q8N1F7|NUP93_HUMAN Nuclear pore complex protein Nup93 OS=Homo sapiens OX=9606 GN=NUP93 PE=1 SV=2	2	58 / 411	85.8881	118460	1390520	11.7383	13.5083
CDC37;CDC37A	>sp|Q16543|CDC37_HUMAN Hsp90 co-chaperone Cdc37 OS=Homo sapiens OX=9606 GN=CDC37 PE=1 SV=1	2	80 / 411	80.5353	2326900	19333035	8.30849	11.6129
CCDC72;HSPC016;HSPC330	>sp|Q9Y2S6|TMA7_HUMAN Translation machinery-associated protein 7 OS=Homo sapiens OX=9606 GN=TMA7 PE=1 SV=1	2	43 / 411	89.5377	1542700	11541079	7.48109	11.0375
YWHAQ	>sp|P27348|1433T_HUMAN 14-3-3 protein theta OS=Homo sapiens OX=9606 GN=YWHAQ PE=1 SV=1	4	153 / 411	62.7737	2605700	18979741	7.28393	10.891
HMGN3;PNAS-24;TRIP7;HMG17;HMGN2	>sp|Q15651|HMGN3_HUMAN High mobility group nucleosome-binding domain-containing protein 3 OS=Homo sapiens OX=9606 GN=HMGN3 PE=1 SV=2;>sp|P05204|HMGN2_HUMAN Non-histone chromosomal protein HMG-17 OS=Homo sapiens OX=9606 GN=HMGN2 PE=1 SV=3	2	4 / 411	99.0268	26207000	162000000	6.18155	9.99097
FAN1;FSCN1;HSN;SNL	>sp|Q16658|FSCN1_HUMAN Fascin OS=Homo sapiens OX=9606 GN=FSCN1 PE=1 SV=3	2	42 / 411	89.781	2228000	12024334	5.39692	9.24646
TBPL1;TLF;TLP;TLP21;TRF2;TRP	>sp|P62380|TBPL1_HUMAN TATA box-binding protein-like protein 1 OS=Homo sapiens OX=9606 GN=TBPL1 PE=1 SV=1	2	1 / 411	99.7567	4492300	22250514	4.95303	8.77571
BAM;BMH;CSPG6;SMC3;SMC3L1	>sp|Q9UQE7|SMC3_HUMAN Structural maintenance of chromosomes protein 3 OS=Homo sapiens OX=9606 GN=SMC3 PE=1 SV=2	3	73 / 411	82.2384	929590	4330796	4.65882	8.43983
RBAP48;RBBP4	>sp|Q09028|RBBP4_HUMAN Histone-binding protein RBBP4 OS=Homo sapiens OX=9606 GN=RBBP4 PE=1 SV=3	3	148 / 411	63.9903	4634100	20939681	4.51861	8.27222
NHP2L1	>sp|P55769|NH2L1_HUMAN NHP2-like protein 1 OS=Homo sapiens OX=9606 GN=SNU13 PE=1 SV=3	2	59 / 411	85.6448	2093900	8765898	4.1864	7.85338
CDABP0006;PGAM1;PGAMA;PGAM3;PGAM4;PGAM2;PGAMM	>sp|P18669|PGAM1_HUMAN Phosphoglycerate mutase 1 OS=Homo sapiens OX=9606 GN=PGAM1 PE=1 SV=2;>sp|Q8N0Y7|PGAM4_HUMAN Probable phosphoglycerate mutase 4 OS=Homo sapiens OX=9606 GN=PGAM4 PE=3 SV=1;>sp|P15259|PGAM2_HUMAN Phosphoglycerate mutase 2 OS=Homo sapien	2	95 / 411	76.8856	2047700	7635217	3.72868	7.21831
ENIGMA;PDLIM7	>sp|Q9NR12|PDLI7_HUMAN PDZ and LIM domain protein 7 OS=Homo sapiens OX=9606 GN=PDLIM7 PE=1 SV=1	2	16 / 411	96.1071	2850100	10428623	3.65904	7.1149
H1F3;HIST1H1D;H1F4;HIST1H1E;H1F2;HIST1H1C	>sp|P16402|H13_HUMAN Histone H1.3 OS=Homo sapiens OX=9606 GN=HIST1H1D PE=1 SV=2;>sp|P10412|H14_HUMAN Histone H1.4 OS=Homo sapiens OX=9606 GN=HIST1H1E PE=1 SV=2;>sp|P16403|H12_HUMAN Histone H1.2 OS=Homo sapiens OX=9606 GN=HIST1H1C PE=1 SV=2	3	298 / 411	27.4939	199000000	690000000	3.46734	6.81975
GRWD;GRWD1;KIAA1942;WDR28	>sp|Q9BQ67|GRWD1_HUMAN Glutamate-rich WD repeat-containing protein 1 OS=Homo sapiens OX=9606 GN=GRWD1 PE=1 SV=1	4	42 / 411	89.781	6652200	22697740	3.41207	6.73161
LRRC59;PRO1855	>sp|Q96AG4|LRC59_HUMAN Leucine-rich repeat-containing protein 59 OS=Homo sapiens OX=9606 GN=LRRC59 PE=1 SV=1	8	80 / 411	80.5353	78429000	266000000	3.3916	6.69862
ACOT2;PTE2;PTE2A;ACOT1;CTE1	>sp|P49753|ACOT2_HUMAN Acyl-coenzyme A thioesterase 2, mitochondrial OS=Homo sapiens OX=9606 GN=ACOT2 PE=1 SV=6;>sp|Q86TX2|ACOT1_HUMAN Acyl-coenzyme A thioesterase 1 OS=Homo sapiens OX=9606 GN=ACOT1 PE=1 SV=1	2	17 / 411	95.8637	2404300	7885467	3.27974	6.51466
H1F5;HIST1H1B	>sp|P16401|H15_HUMAN Histone H1.5 OS=Homo sapiens OX=9606 GN=HIST1H1B PE=1 SV=3	6	100 / 411	75.6691	92885000	289000000	3.11137	6.22562
ACADM	>sp|P11310|ACADM_HUMAN Medium-chain specific acyl-CoA dehydrogenase, mitochondrial OS=Homo sapiens OX=9606 GN=ACADM PE=1 SV=1	2	22 / 411	94.6472	1565900	4658294	2.97483	5.97948
HSPC275;HSPC334;KIAA0905;SEC31A;SEC31L1	>sp|O94979|SC31A_HUMAN Protein transport protein Sec31A OS=Homo sapiens OX=9606 GN=SEC31A PE=1 SV=3	2	27 / 411	93.4307	1607300	4691661	2.91897	5.8755
PRI;RNH;RNH1	>sp|P13489|RINI_HUMAN Ribonuclease inhibitor OS=Homo sapiens OX=9606 GN=RNH1 PE=1 SV=2	2	32 / 411	92.2141	3678000	9128024	2.48179	4.98559
PARK7	>sp|Q99497|PARK7_HUMAN Protein/nucleic acid deglycase DJ-1 OS=Homo sapiens OX=9606 GN=PARK7 PE=1 SV=2	3	58 / 411	85.8881	15043000	37081854	2.46506	4.94848
AIP1;ALIX;KIAA1375;PDCD6IP	>sp|Q8WUM4|PDC6I_HUMAN Programmed cell death 6-interacting protein OS=Homo sapiens OX=9606 GN=PDCD6IP PE=1 SV=1	9	55 / 411	86.618	23403000	57020536	2.43646	4.88449
KIAA0361;PFAS	>sp|O15067|PUR4_HUMAN Phosphoribosylformylglycinamidine synthase OS=Homo sapiens OX=9606 GN=PFAS PE=1 SV=4	2	40 / 411	90.2676	1677000	4070172	2.42706	4.86327
HTRA2;OMI;PRSS25	>sp|O43464|HTRA2_HUMAN Serine protease HTRA2, mitochondrial OS=Homo sapiens OX=9606 GN=HTRA2 PE=1 SV=2	3	2 / 411	99.5134	4439900	10519610	2.36933	4.73125
GMFG	>sp|O60234|GMFG_HUMAN Glia maturation factor gamma OS=Homo sapiens OX=9606 GN=GMFG PE=1 SV=1	3	0 / 411	100	17194000	39543697	2.29985	4.56801
HMGA1;HMGIY	>sp|P17096|HMGA1_HUMAN High mobility group protein HMG-I/HMG-Y OS=Homo sapiens OX=9606 GN=HMGA1 PE=1 SV=3	2	61 / 411	85.1582	48843000	111000000	2.27259	4.50259
DRG1;NEDD3	>sp|Q9Y295|DRG1_HUMAN Developmentally-regulated GTP-binding protein 1 OS=Homo sapiens OX=9606 GN=DRG1 PE=1 SV=1	2	53 / 411	87.1046	3419800	7456046	2.18026	4.2751
PP8985;PUS1	>sp|Q9Y606|TRUA_HUMAN tRNA pseudouridine synthase A OS=Homo sapiens OX=9606 GN=PUS1 PE=1 SV=3	2	10 / 411	97.5669	2833100	6045113	2.13375	4.15682
THOC3	>sp|Q96J01|THOC3_HUMAN THO complex subunit 3 OS=Homo sapiens OX=9606 GN=THOC3 PE=1 SV=1	2	50 / 411	87.8345	27451000	58324359	2.12467	4.13345
CBX5;HP1A	>sp|P45973|CBX5_HUMAN Chromobox protein homolog 5 OS=Homo sapiens OX=9606 GN=CBX5 PE=1 SV=1	7	36 / 411	91.2409	80818000	171000000	2.11587	4.11067
DUT	>sp|P33316|DUT_HUMAN Deoxyuridine 5-triphosphate nucleotidohydrolase, mitochondrial OS=Homo sapiens OX=9606 GN=DUT PE=1 SV=4	4	55 / 411	86.618	20670000	43586951	2.10871	4.09208
ARF2;ARF4	>sp|P18085|ARF4_HUMAN ADP-ribosylation factor 4 OS=Homo sapiens OX=9606 GN=ARF4 PE=1 SV=3	4	67 / 411	83.6983	5191900	10910477	2.10144	4.07315
H1F0;H1FV	>sp|P07305|H10_HUMAN Histone H1.0 OS=Homo sapiens OX=9606 GN=H1F0 PE=1 SV=3	3	32 / 411	92.2141	201000000	413000000	2.05473	3.94985
LRRC40	>sp|Q9H9A6|LRC40_HUMAN Leucine-rich repeat-containing protein 40 OS=Homo sapiens OX=9606 GN=LRRC40 PE=1 SV=1	2	9 / 411	97.8102	3779200	7728868	2.04511	3.92411
WDR1	>sp|O75083|WDR1_HUMAN WD repeat-containing protein 1 OS=Homo sapiens OX=9606 GN=WDR1 PE=1 SV=4	6	24 / 411	94.1606	32466000	66259455	2.04089	3.91278
GRP170;HYOU1;ORP150	>sp|Q9Y4L1|HYOU1_HUMAN Hypoxia up-regulated protein 1 OS=Homo sapiens OX=9606 GN=HYOU1 PE=1 SV=1	7	50 / 411	87.8345	16354000	32728767	2.00127	3.80527
APRIN;AS3;KIAA0979;PDS5B	>sp|Q9NTI5|PDS5B_HUMAN Sister chromatid cohesion protein PDS5 homolog B OS=Homo sapiens OX=9606 GN=PDS5B PE=1 SV=1	3	8 / 411	98.0535	6483700	12879110	1.98638	3.76431
HPGD;PGDH1	>sp|P15428|PGDH_HUMAN 15-hydroxyprostaglandin dehydrogenase [NAD(+)] OS=Homo sapiens OX=9606 GN=HPGD PE=1 SV=1	3	0 / 411	100	27659000	54240448	1.96104	3.69389
ANP32A;C15orf1;LANP;MAPM;PHAP1	>sp|P39687|AN32A_HUMAN Acidic leucine-rich nuclear phosphoprotein 32 family member A OS=Homo sapiens OX=9606 GN=ANP32A PE=1 SV=1	4	45 / 411	89.0511	2445600	4785171	1.95664	3.68158
TRAM;TRAM1	>sp|Q15629|TRAM1_HUMAN Translocating chain-associated membrane protein 1 OS=Homo sapiens OX=9606 GN=TRAM1 PE=1 SV=3	2	4 / 411	99.0268	2603700	5045375	1.93777	3.62842
P23;PTGES3;TEBP	>sp|Q15185|TEBP_HUMAN Prostaglandin E synthase 3 OS=Homo sapiens OX=9606 GN=PTGES3 PE=1 SV=1	2	47 / 411	88.5645	7172500	13624953	1.89961	3.51932
PI6;PTI;SERPINB6	>sp|P35237|SPB6_HUMAN Serpin B6 OS=Homo sapiens OX=9606 GN=SERPINB6 PE=1 SV=3	4	6 / 411	98.5401	8823300	16733800	1.89655	3.51047
HADHB;MSTP029	>sp|P55084|ECHB_HUMAN Trifunctional enzyme subunit beta, mitochondrial OS=Homo sapiens OX=9606 GN=HADHB PE=1 SV=3	7	47 / 411	88.5645	18443000	34582159	1.87508	3.44805
DFS70;LEDGF;PSIP1;PSIP2	>sp|O75475|PSIP1_HUMAN PC4 and SFRS1-interacting protein OS=Homo sapiens OX=9606 GN=PSIP1 PE=1 SV=1	4	51 / 411	87.5912	13103000	24108112	1.83989	3.34413
HMG17L3;HMGN4;NHC	>sp|O00479|HMGN4_HUMAN High mobility group nucleosome-binding domain-containing protein 4 OS=Homo sapiens OX=9606 GN=HMGN4 PE=1 SV=3	3	12 / 411	97.0803	18645000	34155963	1.83191	3.32028
GOT2	>sp|P00505|AATM_HUMAN Aspartate aminotransferase, mitochondrial OS=Homo sapiens OX=9606 GN=GOT2 PE=1 SV=3	4	24 / 411	94.1606	7235900	13099077	1.81029	3.25517
AK3;AK3L1;AK6;AKL3L	>sp|Q9UIJ7|KAD3_HUMAN GTP:AMP phosphotransferase AK3, mitochondrial OS=Homo sapiens OX=9606 GN=AK3 PE=1 SV=4	2	4 / 411	99.0268	2549400	4610347	1.8084	3.24945
GMPS	>sp|P49915|GUAA_HUMAN GMP synthase [glutamine-hydrolyzing] OS=Homo sapiens OX=9606 GN=GMPS PE=1 SV=1	4	58 / 411	85.8881	11667000	20688730	1.77327	3.14184
DXS423E;KIAA0178;SB1.8;SMC1;SMC1A;SMC1L1	>sp|Q14683|SMC1A_HUMAN Structural maintenance of chromosomes protein 1A OS=Homo sapiens OX=9606 GN=SMC1A PE=1 SV=2	3	79 / 411	80.7786	3353600	5909544	1.76215	3.10734
ELANH2;MNEI;PI2;SERPINB1	>sp|P30740|ILEU_HUMAN Leukocyte elastase inhibitor OS=Homo sapiens OX=9606 GN=SERPINB1 PE=1 SV=1	6	1 / 411	99.7567	34436000	59570702	1.7299	3.00602
DIAP1;DIAPH1	>sp|O60610|DIAP1_HUMAN Protein diaphanous homolog 1 OS=Homo sapiens OX=9606 GN=DIAPH1 PE=1 SV=2	2	49 / 411	88.0779	6617700	11392751	1.72156	2.97951
HIP116A;HLTF;RNF80;SMARCA3;SNF2L3;ZBU1	>sp|Q14527|HLTF_HUMAN Helicase-like transcription factor OS=Homo sapiens OX=9606 GN=HLTF PE=1 SV=2	2	8 / 411	98.0535	2915300	4975558	1.70671	2.93199
GDI2;RABGDIB	>sp|P50395|GDIB_HUMAN Rab GDP dissociation inhibitor beta OS=Homo sapiens OX=9606 GN=GDI2 PE=1 SV=2	6	80 / 411	80.5353	22264000	37885177	1.70163	2.91567
HMP;IMMT;PIG4;PIG52	>sp|Q16891|MIC60_HUMAN MICOS complex subunit MIC60 OS=Homo sapiens OX=9606 GN=IMMT PE=1 SV=1	2	44 / 411	89.2944	5880100	9842884	1.67393	2.82564
DNAJC7;TPR2;TTC2	>sp|Q99615|DNJC7_HUMAN DnaJ homolog subfamily C member 7 OS=Homo sapiens OX=9606 GN=DNAJC7 PE=1 SV=2	2	59 / 411	85.6448	2427700	4040450	1.66431	2.79403
GNAI2;GNAI2B;GNAI3;GNAO1;GNAI1;GNAS;GNAS1;GSP;GNAL;GNAT3;GNAT2;GNATC;GNAT1;GNATR	>sp|P04899|GNAI2_HUMAN Guanine nucleotide-binding protein G(i) subunit alpha-2 OS=Homo sapiens OX=9606 GN=GNAI2 PE=1 SV=3;>sp|P08754|GNAI3_HUMAN Guanine nucleotide-binding protein G(i) subunit alpha OS=Homo sapiens OX=9606 GN=GNAI3 PE=1 SV=3;>sp|P09471|GNA	2	50 / 411	87.8345	16298000	26848945	1.64738	2.73793
GPR69A;LANCL1	>sp|O43813|LANC1_HUMAN Glutathione S-transferase LANCL1 OS=Homo sapiens OX=9606 GN=LANCL1 PE=1 SV=1	2	25 / 411	93.9173	6273600	10248752	1.63363	2.69198
NPEPPS;PSA	>sp|P55786|PSA_HUMAN Puromycin-sensitive aminopeptidase OS=Homo sapiens OX=9606 GN=NPEPPS PE=1 SV=2	4	34 / 411	91.7275	8307600	13458400	1.62001	2.64605
PBP;PEBP;PEBP1	>sp|P30086|PEBP1_HUMAN Phosphatidylethanolamine-binding protein 1 OS=Homo sapiens OX=9606 GN=PEBP1 PE=1 SV=3	3	37 / 411	90.9976	16205000	26244700	1.61954	2.64447
ARHGDIB;GDIA2;GDID4;RAP1GN1	>sp|P52566|GDIR2_HUMAN Rho GDP-dissociation inhibitor 2 OS=Homo sapiens OX=9606 GN=ARHGDIB PE=1 SV=3	2	4 / 411	99.0268	17752000	28299974	1.59419	2.55791
CA1	>sp|P00915|CAH1_HUMAN Carbonic anhydrase 1 OS=Homo sapiens OX=9606 GN=CA1 PE=1 SV=2	3	0 / 411	100	10975000	17346457	1.58054	2.51077
H2AFY;MACROH2A1	>sp|O75367|H2AY_HUMAN Core histone macro-H2A.1 OS=Homo sapiens OX=9606 GN=H2AFY PE=1 SV=4	6	68 / 411	83.455	101000000	158000000	1.56436	2.45431
SPS1;SRM;SRML1	>sp|P19623|SPEE_HUMAN Spermidine synthase OS=Homo sapiens OX=9606 GN=SRM PE=1 SV=1	2	17 / 411	95.8637	6879800	10749952	1.56254	2.44794
ARHGEF2;KIAA0651;LFP40	>sp|Q92974|ARHG2_HUMAN Rho guanine nucleotide exchange factor 2 OS=Homo sapiens OX=9606 GN=ARHGEF2 PE=1 SV=4	9	19 / 411	95.3771	18077000	28175199	1.55862	2.43417
ALG2;PDCD6	>sp|O75340|PDCD6_HUMAN Programmed cell death protein 6 OS=Homo sapiens OX=9606 GN=PDCD6 PE=1 SV=1	2	27 / 411	93.4307	9441200	14639271	1.55057	2.40577
HK1	>sp|P19367|HXK1_HUMAN Hexokinase-1 OS=Homo sapiens OX=9606 GN=HK1 PE=1 SV=3	4	37 / 411	90.9976	12539000	19163398	1.5283	2.32643
TKT	>sp|P29401|TKT_HUMAN Transketolase OS=Homo sapiens OX=9606 GN=TKT PE=1 SV=3	7	51 / 411	87.5912	43801000	66841269	1.52602	2.31823
C2orf32;CNRIP1	>sp|Q96F85|CNRP1_HUMAN CB1 cannabinoid receptor-interacting protein 1 OS=Homo sapiens OX=9606 GN=CNRIP1 PE=1 SV=1	2	0 / 411	100	19707000	29860356	1.51522	2.27926
FACT80;SSRP1	>sp|Q08945|SSRP1_HUMAN FACT complex subunit SSRP1 OS=Homo sapiens OX=9606 GN=SSRP1 PE=1 SV=1	5	73 / 411	82.2384	13393000	20268142	1.51334	2.27246
ANP32B;APRIL;PHAPI2	>sp|Q92688|AN32B_HUMAN Acidic leucine-rich nuclear phosphoprotein 32 family member B OS=Homo sapiens OX=9606 GN=ANP32B PE=1 SV=1	4	30 / 411	92.7007	72141000	107000000	1.48321	2.16215
GTPBP9;OLA1;PRO2455;PTD004	>sp|Q9NTK5|OLA1_HUMAN Obg-like ATPase 1 OS=Homo sapiens OX=9606 GN=OLA1 PE=1 SV=2	2	41 / 411	90.0243	3123700	4606702	1.47476	2.13082
SBP;SELENBP1	>sp|Q13228|SBP1_HUMAN Methanethiol oxidase OS=Homo sapiens OX=9606 GN=SELENBP1 PE=1 SV=2	5	5 / 411	98.7835	22825000	33502649	1.4678	2.1049
NDUFS3	>sp|O75489|NDUS3_HUMAN NADH dehydrogenase [ubiquinone] iron-sulfur protein 3, mitochondrial OS=Homo sapiens OX=9606 GN=NDUFS3 PE=1 SV=1	3	19 / 411	95.3771	6422300	9351357	1.45608	2.06089
CBR;CBR1;CRN;CBR3	>sp|P16152|CBR1_HUMAN Carbonyl reductase [NADPH] 1 OS=Homo sapiens OX=9606 GN=CBR1 PE=1 SV=3;>sp|O75828|CBR3_HUMAN Carbonyl reductase [NADPH] 3 OS=Homo sapiens OX=9606 GN=CBR3 PE=1 SV=3	2	49 / 411	88.0779	10385000	14857977	1.43072	1.96452
AML1;CBFA2;RUNX1	>sp|Q01196|RUNX1_HUMAN Runt-related transcription factor 1 OS=Homo sapiens OX=9606 GN=RUNX1 PE=1 SV=3	4	4 / 411	99.0268	24974000	35619609	1.42627	1.94744
ADAR;ADAR1;DSRAD;G1P1;IFI4	>sp|P55265|DSRAD_HUMAN Double-stranded RNA-specific adenosine deaminase OS=Homo sapiens OX=9606 GN=ADAR PE=1 SV=4	4	63 / 411	84.6715	8346300	11874325	1.42271	1.93373
EIF2B4;EIF2BD	>sp|Q9UI10|EI2BD_HUMAN Translation initiation factor eIF-2B subunit delta OS=Homo sapiens OX=9606 GN=EIF2B4 PE=1 SV=2	3	22 / 411	94.6472	4829600	6853764	1.41912	1.91987
TFRC	>sp|P02786|TFR1_HUMAN Transferrin receptor protein 1 OS=Homo sapiens OX=9606 GN=TFRC PE=1 SV=2	10	47 / 411	88.5645	37958000	53006723	1.39646	1.83159
CST6;CSTB;STFB	>sp|P04080|CYTB_HUMAN Cystatin-B OS=Homo sapiens OX=9606 GN=CSTB PE=1 SV=2	4	43 / 411	89.5377	461000000	642000000	1.39262	1.81652
RAB34;RAB39;RAH	>sp|Q9BZG1|RAB34_HUMAN Ras-related protein Rab-34 OS=Homo sapiens OX=9606 GN=RAB34 PE=1 SV=1	2	2 / 411	99.5134	2251700	3128335	1.38932	1.80349
GSTO1;GSTTLP28	>sp|P78417|GSTO1_HUMAN Glutathione S-transferase omega-1 OS=Homo sapiens OX=9606 GN=GSTO1 PE=1 SV=2	2	19 / 411	95.3771	5379100	7385388	1.37298	1.73859
PTPN7	>sp|P35236|PTN7_HUMAN Tyrosine-protein phosphatase non-receptor type 7 OS=Homo sapiens OX=9606 GN=PTPN7 PE=1 SV=3	2	0 / 411	100	5623000	7713166	1.37172	1.73355
HDGF;HMG1L2	>sp|P51858|HDGF_HUMAN Hepatoma-derived growth factor OS=Homo sapiens OX=9606 GN=HDGF PE=1 SV=1	3	43 / 411	89.5377	16127000	21986946	1.36336	1.70004
DIPP2;HDCMB47P;KIAA0487;NUDT4;APS2;DIPP3A;NUDT10;APS1;DIPP3B;NUDT11	>sp|Q9NZJ9|NUDT4_HUMAN Diphosphoinositol polyphosphate phosphohydrolase 2 OS=Homo sapiens OX=9606 GN=NUDT4 PE=1 SV=2;>sp|A0A024RBG1|NUD4B_HUMAN Diphosphoinositol polyphosphate phosphohydrolase NUDT4B OS=Homo sapiens OX=9606 GN=NUDT4B PE=3 SV=1;>sp|Q8NFP7|N	2	0 / 411	100	2924900	3982689	1.36165	1.69315
ATP5O;ATPO	>sp|P48047|ATPO_HUMAN ATP synthase subunit O, mitochondrial OS=Homo sapiens OX=9606 GN=ATP5PO PE=1 SV=1	4	51 / 411	87.5912	19911000	27077464	1.35992	1.68619
C21orf50;DBP5;HSPC310;HSPC312;KIAA1019;NREBP;SON	>sp|P18583|SON_HUMAN Protein SON OS=Homo sapiens OX=9606 GN=SON PE=1 SV=4	6	71 / 411	82.7251	29891000	40638628	1.35956	1.68472
RAB5C;RABL	>sp|P51148|RAB5C_HUMAN Ras-related protein Rab-5C OS=Homo sapiens OX=9606 GN=RAB5C PE=1 SV=2	6	61 / 411	85.1582	52336000	70670023	1.35031	1.64729
ARMET;ARP;MANF	>sp|P55145|MANF_HUMAN Mesencephalic astrocyte-derived neurotrophic factor OS=Homo sapiens OX=9606 GN=MANF PE=1 SV=3	3	15 / 411	96.3504	8017000	10813882	1.34887	1.64142
PFKF;PFKP	>sp|Q01813|PFKAP_HUMAN ATP-dependent 6-phosphofructokinase, platelet type OS=Homo sapiens OX=9606 GN=PFKP PE=1 SV=2	4	75 / 411	81.7518	12918000	17409545	1.3477	1.63665
MTPN	>sp|P58546|MTPN_HUMAN Myotrophin OS=Homo sapiens OX=9606 GN=MTPN PE=1 SV=2	2	28 / 411	93.1873	27372000	36781835	1.34378	1.62067
CRFG;GTPBP4;NOG1	>sp|Q9BZE4|NOG1_HUMAN Nucleolar GTP-binding protein 1 OS=Homo sapiens OX=9606 GN=GTPBP4 PE=1 SV=3	4	56 / 411	86.3747	11407000	15267349	1.33842	1.59876
CLIC1;NCC27	>sp|O00299|CLIC1_HUMAN Chloride intracellular channel protein 1 OS=Homo sapiens OX=9606 GN=CLIC1 PE=1 SV=4	6	51 / 411	87.5912	43792000	58060790	1.32583	1.54693
CTBP;CTBP1	>sp|Q13363|CTBP1_HUMAN C-terminal-binding protein 1 OS=Homo sapiens OX=9606 GN=CTBP1 PE=1 SV=2	3	11 / 411	97.3236	6103700	8083143	1.3243	1.54061
AASDHPPT;CGI-80;HAH-P;HSPC223;x0005	>sp|Q9NRN7|ADPPT_HUMAN L-aminoadipate-semialdehyde dehydrogenase-phosphopantetheinyl transferase OS=Homo sapiens OX=9606 GN=AASDHPPT PE=1 SV=2	2	7 / 411	98.2968	1689800	2231360	1.32049	1.52478
HAT1	>sp|O14929|HAT1_HUMAN Histone acetyltransferase type B catalytic subunit OS=Homo sapiens OX=9606 GN=HAT1 PE=1 SV=1	4	41 / 411	90.0243	6893400	9085265	1.31797	1.5143
PPM1C;PPM1G	>sp|O15355|PPM1G_HUMAN Protein phosphatase 1G OS=Homo sapiens OX=9606 GN=PPM1G PE=1 SV=1	5	42 / 411	89.781	22574000	29690719	1.31526	1.50304
RAB7;RAB7A	>sp|P51149|RAB7A_HUMAN Ras-related protein Rab-7a OS=Homo sapiens OX=9606 GN=RAB7A PE=1 SV=1	10	63 / 411	84.6715	91520000	120000000	1.31119	1.48602
DUSP23;LDP3;VHZ	>sp|Q9BVJ7|DUS23_HUMAN Dual specificity protein phosphatase 23 OS=Homo sapiens OX=9606 GN=DUSP23 PE=1 SV=1	2	0 / 411	100	3681800	4817977	1.30859	1.47515
CPO;CPOX;CPX	>sp|P36551|HEM6_HUMAN Oxygen-dependent coproporphyrinogen-III oxidase, mitochondrial OS=Homo sapiens OX=9606 GN=CPOX PE=1 SV=3	3	6 / 411	98.5401	13983000	18282966	1.30751	1.47063
MSN	>sp|P26038|MOES_HUMAN Moesin OS=Homo sapiens OX=9606 GN=MSN PE=1 SV=3	31	78 / 411	81.0219	448000000	578000000	1.29018	1.39742
KIF2C;KNSL6;KIF2B	>sp|Q99661|KIF2C_HUMAN Kinesin-like protein KIF2C OS=Homo sapiens OX=9606 GN=KIF2C PE=1 SV=2;>sp|Q8N4N8|KIF2B_HUMAN Kinesin-like protein KIF2B OS=Homo sapiens OX=9606 GN=KIF2B PE=1 SV=3	2	23 / 411	94.4039	4634900	5972912	1.28868	1.39106
CPN1;CPNE1	>sp|Q99829|CPNE1_HUMAN Copine-1 OS=Homo sapiens OX=9606 GN=CPNE1 PE=1 SV=1	6	30 / 411	92.7007	68564000	88090783	1.2848	1.3745
MCT1;MCTS1	>sp|Q9ULC4|MCTS1_HUMAN Malignant T-cell-amplified sequence 1 OS=Homo sapiens OX=9606 GN=MCTS1 PE=1 SV=1	3	11 / 411	97.3236	20748000	26602200	1.28216	1.36322
BAP1;DING;HIPI3;RING1B;RNF2;RING1;RNF1	>sp|Q99496|RING2_HUMAN E3 ubiquitin-protein ligase RING2 OS=Homo sapiens OX=9606 GN=RNF2 PE=1 SV=1;>sp|Q06587|RING1_HUMAN E3 ubiquitin-protein ligase RING1 OS=Homo sapiens OX=9606 GN=RING1 PE=1 SV=2	2	21 / 411	94.8905	8762900	11206150	1.27882	1.34891
MSTP011;PTK9L;TWF2	>sp|Q6IBS0|TWF2_HUMAN Twinfilin-2 OS=Homo sapiens OX=9606 GN=TWF2 PE=1 SV=2	5	7 / 411	98.2968	46173000	58834673	1.27422	1.32917
CYP20;CYPH;PPIH	>sp|O43447|PPIH_HUMAN Peptidyl-prolyl cis-trans isomerase H OS=Homo sapiens OX=9606 GN=PPIH PE=1 SV=1	3	15 / 411	96.3504	8976800	11410696	1.27113	1.31585
ACAT;ACAT1;MAT	>sp|P24752|THIL_HUMAN Acetyl-CoA acetyltransferase, mitochondrial OS=Homo sapiens OX=9606 GN=ACAT1 PE=1 SV=1	3	63 / 411	84.6715	7791600	9798442	1.25756	1.25699
SRP9	>sp|P49458|SRP09_HUMAN Signal recognition particle 9 kDa protein OS=Homo sapiens OX=9606 GN=SRP9 PE=1 SV=2	3	39 / 411	90.5109	21028000	26334425	1.25235	1.2342
FLOT1	>sp|O75955|FLOT1_HUMAN Flotillin-1 OS=Homo sapiens OX=9606 GN=FLOT1 PE=1 SV=3	5	16 / 411	96.1071	16969000	21127544	1.24507	1.20221
DDX30;DHX30;KIAA0890	>sp|Q7L2E3|DHX30_HUMAN ATP-dependent RNA helicase DHX30 OS=Homo sapiens OX=9606 GN=DHX30 PE=1 SV=1	2	62 / 411	84.9148	4030100	4991820	1.23863	1.1738
SMAP1L;SMAP2	>sp|Q8WU79|SMAP2_HUMAN Stromal membrane-associated protein 2 OS=Homo sapiens OX=9606 GN=SMAP2 PE=1 SV=1	2	11 / 411	97.3236	4668300	5745514	1.23075	1.13878
CROC1;P/OKcl.19;UBE2V;UBE2V1;UEV1;MMS2;UBE2V2;UEV2	>sp|Q13404|UB2V1_HUMAN Ubiquitin-conjugating enzyme E2 variant 1 OS=Homo sapiens OX=9606 GN=UBE2V1 PE=1 SV=2;>sp|Q15819|UB2V2_HUMAN Ubiquitin-conjugating enzyme E2 variant 2 OS=Homo sapiens OX=9606 GN=UBE2V2 PE=1 SV=4	2	22 / 411	94.6472	8876300	10881596	1.22592	1.11719
EIF2AK2;PKR;PRKR	>sp|P19525|E2AK2_HUMAN Interferon-induced, double-stranded RNA-activated protein kinase OS=Homo sapiens OX=9606 GN=EIF2AK2 PE=1 SV=2	2	14 / 411	96.5937	7398200	9049515	1.2232	1.10505
TOP2B	>sp|Q02880|TOP2B_HUMAN DNA topoisomerase 2-beta OS=Homo sapiens OX=9606 GN=TOP2B PE=1 SV=3	6	61 / 411	85.1582	18862000	22943083	1.21637	1.0743
HEM1;NCKAP1L	>sp|P55160|NCKPL_HUMAN Nck-associated protein 1-like OS=Homo sapiens OX=9606 GN=NCKAP1L PE=1 SV=3	2	2 / 411	99.5134	6382800	7718213	1.20922	1.04198
Supplementary data 1. Significant proteins interacting with CARM1 in HEL cells using BioID system Contaminant Repository for Affinity Purification (CRAPome, https://www.crapome.org/) were used as statistical tools to determine a comprehensive characterization of background contamination and identify specific high-confidence interactions from the data of our mass spectrometry. A cutoff frequency o…
