# Supplementary material for: Tyrosine phosphorylation of CARM1 promotes its enzymatic activity and alters its target specificity
Source: Nat Commun. 2024 Apr 22;15:3415. doi: 10.1038/s41467-024-47689-4 (PMC11035800; doi:10.1038/s41467-024-47689-4)
Supplement: Supplementary file 5 — Supplementary Data 2 [file 41467_2024_47689_MOESM5_ESM.xlsx]

## Sheet: Supplementary Data 2
Gene Names	Protein Descriptions	No. of peptides	No. of Expt. (found/total) in CRAPome	CRAPome (%)	Intensity of BirA* alone	Intensity of CARM1-BirA*	Fold change of intensity (CAR<1-BirA* vs. BirA alone)	Log1.2(fold change)
PTB;PTBP1	>sp|P26599|PTBP1_HUMAN Polypyrimidine tract-binding protein 1 OS=Homo sapiens OX=9606 GN=PTBP1 PE=1 SV=1	9	172 / 411	58.1509	0	923592	>100	>100
ACTN4;ACTN1	>sp|O43707|ACTN4_HUMAN Alpha-actinin-4 OS=Homo sapiens OX=9606 GN=ACTN4 PE=1 SV=2;>sp|P12814|ACTN1_HUMAN Alpha-actinin-1 OS=Homo sapiens OX=9606 GN=ACTN1 PE=1 SV=2	2	141 / 411	65.6934	0	1.12426e+06	>100	>100
ISOC2	>sp|Q96AB3|ISOC2_HUMAN Isochorismatase domain-containing protein 2 OS=Homo sapiens OX=9606 GN=ISOC2 PE=1 SV=1	2	15 / 411	96.3504	0	1.30438e+06	>100	>100
RPLP0	>sp|P05388|RLA0_HUMAN 60S acidic ribosomal protein P0 OS=Homo sapiens OX=9606 GN=RPLP0 PE=1 SV=1;>sp|Q8NHW5|RLA0L_HUMAN 60S acidic ribosomal protein P0-like OS=Homo sapiens OX=9606 GN=RPLP0P6 PE=5 SV=1	5	206 / 411	49.8783	0	1.37585e+06	>100	>100
GLNS;GLUL	>sp|P15104|GLNA_HUMAN Glutamine synthetase OS=Homo sapiens OX=9606 GN=GLUL PE=1 SV=4	3	15 / 411	96.3504	0	2.85212e+06	>100	>100
DENR;DRP1;H14	>sp|O43583|DENR_HUMAN Density-regulated protein OS=Homo sapiens OX=9606 GN=DENR PE=1 SV=2	2	21 / 411	94.8905	0	3.07091e+06	>100	>100
G22P1;XRCC6	>sp|P12956|XRCC6_HUMAN X-ray repair cross-complementing protein 6 OS=Homo sapiens OX=9606 GN=XRCC6 PE=1 SV=2	3	176 / 411	57.1776	0	4.24431e+06	>100	>100
ACAC;ACACA;ACC1;ACCA	>sp|Q13085|ACACA_HUMAN Acetyl-CoA carboxylase 1 OS=Homo sapiens OX=9606 GN=ACACA PE=1 SV=2	13	86 / 411	79.0754	0	5.00683e+06	>100	>100
CYPA;PPIA	>sp|P62937|PPIA_HUMAN Peptidyl-prolyl cis-trans isomerase A OS=Homo sapiens OX=9606 GN=PPIA PE=1 SV=2	10	184 / 411	55.2311	0	5.22188e+06	>100	>100
CIAPIN1;CUA001;PRO0915	>sp|Q6FI81|CPIN1_HUMAN Anamorsin OS=Homo sapiens OX=9606 GN=CIAPIN1 PE=1 SV=2	2	21 / 411	94.8905	0	1.23941e+07	>100	>100
HSPC231;PFD2;PFDN2	>sp|Q9UHV9|PFD2_HUMAN Prefoldin subunit 2 OS=Homo sapiens OX=9606 GN=PFDN2 PE=1 SV=1	2	57 / 411	86.1314	0	2.09284e+07	>100	>100
EBP1;PA2G4	>sp|Q9UQ80|PA2G4_HUMAN Proliferation-associated protein 2G4 OS=Homo sapiens OX=9606 GN=PA2G4 PE=1 SV=3	3	104 / 411	74.6959	16960000	3.30666e+08	19.4968	16.2913
ACOT7;BACH	>sp|O00154|BACH_HUMAN Cytosolic acyl coenzyme A thioester hydrolase OS=Homo sapiens OX=9606 GN=ACOT7 PE=1 SV=3	3	29 / 411	92.944	1959600	1.15747e+07	5.90669	9.7415
DRS;MEMA;PNN	>sp|Q9H307|PININ_HUMAN Pinin OS=Homo sapiens OX=9606 GN=PNN PE=1 SV=5	2	56 / 411	86.3747	355380	1.93293e+06	5.43905	9.2891
BOLA2;BOLA2A;BOLA2B;My016	>sp|Q9H3K6|BOLA2_HUMAN BolA-like protein 2 OS=Homo sapiens OX=9606 GN=BOLA2 PE=1 SV=1	3	72 / 411	82.4818	931400	4.89494e+06	5.25546	9.10078
SND1;TDRD11	>sp|Q7KZF4|SND1_HUMAN Staphylococcal nuclease domain-containing protein 1 OS=Homo sapiens OX=9606 GN=SND1 PE=1 SV=1	9	118 / 411	71.2895	1210100	4.22223e+06	3.48916	6.85416
BB1;LENG4;MBOAT7;OACT7	>sp|Q96N66|MBOA7_HUMAN Lysophospholipid acyltransferase 7 OS=Homo sapiens OX=9606 GN=MBOAT7 PE=1 SV=2	2	2 / 411	99.5134	2106700	7.33405e+06	3.4813	6.84179
AD-007;C20orf43;CDA05;HSPC164;HSPC169	>sp|Q9BY42|RTF2_HUMAN Protein RTF2 homolog OS=Homo sapiens OX=9606 GN=RTFDC1 PE=1 SV=3	2	7 / 411	98.2968	2494700	8.51756e+06	3.41426	6.73514
FBP11;FLAF1;FNBP3;HIP10;HSPC225;HYPA;PRPF40A	>sp|O75400|PR40A_HUMAN Pre-mRNA-processing factor 40 homolog A OS=Homo sapiens OX=9606 GN=PRPF40A PE=1 SV=2	2	76 / 411	81.5085	3038100	1.01169e+07	3.33002	6.59812
FHL3;SLIM2	>sp|Q13643|FHL3_HUMAN Four and a half LIM domains protein 3 OS=Homo sapiens OX=9606 GN=FHL3 PE=1 SV=4	4	12 / 411	97.0803	1220700	3.81459e+06	3.12492	6.24945
G22P2;XRCC5	>sp|P13010|XRCC5_HUMAN X-ray repair cross-complementing protein 5 OS=Homo sapiens OX=9606 GN=XRCC5 PE=1 SV=3	7	189 / 411	54.0146	2940000	9.07039e+06	3.08517	6.17923
HBG1;PRO2979;HBG2	>sp|P69891|HBG1_HUMAN Hemoglobin subunit gamma-1 OS=Homo sapiens OX=9606 GN=HBG1 PE=1 SV=2;>sp|P69892|HBG2_HUMAN Hemoglobin subunit gamma-2 OS=Homo sapiens OX=9606 GN=HBG2 PE=1 SV=2	3	35 / 411	91.4842	2570800	7.61446e+06	2.9619	5.95559
ADI1;HMFT1638;MTCBP1	>sp|Q9BV57|MTND_HUMAN 1,2-dihydroxy-3-keto-5-methylthiopentene dioxygenase OS=Homo sapiens OX=9606 GN=ADI1 PE=1 SV=1	2	0 / 411	100	2338600	6.37832e+06	2.72741	5.5032
ARF2;ARF4	>sp|P18085|ARF4_HUMAN ADP-ribosylation factor 4 OS=Homo sapiens OX=9606 GN=ARF4 PE=1 SV=3	5	67 / 411	83.6983	6895700	1.81892e+07	2.63776	5.31988
RAB1;RAB1A	>sp|P62820|RAB1A_HUMAN Ras-related protein Rab-1A OS=Homo sapiens OX=9606 GN=RAB1A PE=1 SV=3	4	69 / 411	83.2117	11208000	2.62634e+07	2.34328	4.67059
DEK	>sp|P35659|DEK_HUMAN Protein DEK OS=Homo sapiens OX=9606 GN=DEK PE=1 SV=1	2	52 / 411	87.3479	2914700	6.79731e+06	2.33208	4.64432
SSBP;SSBP1	>sp|Q04837|SSBP_HUMAN Single-stranded DNA-binding protein, mitochondrial OS=Homo sapiens OX=9606 GN=SSBP1 PE=1 SV=1	4	78 / 411	81.0219	15640000	3.51597e+07	2.24806	4.44308
GNA1;GNPNAT1	>sp|Q96EK6|GNA1_HUMAN Glucosamine 6-phosphate N-acetyltransferase OS=Homo sapiens OX=9606 GN=GNPNAT1 PE=1 SV=1	2	4 / 411	99.0268	1263800	2.75881e+06	2.18295	4.28187
GSTO1;GSTTLP28	>sp|P78417|GSTO1_HUMAN Glutathione S-transferase omega-1 OS=Homo sapiens OX=9606 GN=GSTO1 PE=1 SV=2	3	19 / 411	95.3771	5611400	9.6145e+06	1.71339	2.95342
CACYBP;PNAS-107;S100A6BP;SIP	>sp|Q9HB71|CYBP_HUMAN Calcyclin-binding protein OS=Homo sapiens OX=9606 GN=CACYBP PE=1 SV=2	6	67 / 411	83.6983	4471700	7.56382e+06	1.69149	2.88286
CGI-97;SBDS	>sp|Q9Y3A5|SBDS_HUMAN Ribosome maturation protein SBDS OS=Homo sapiens OX=9606 GN=SBDS PE=1 SV=4	5	13 / 411	96.837	94482000	1.4709e+08	1.55681	2.42778
SMARCA5;SNF2H;WCRF135	>sp|O60264|SMCA5_HUMAN SWI/SNF-related matrix-associated actin-dependent regulator of chromatin subfamily A member 5 OS=Homo sapiens OX=9606 GN=SMARCA5 PE=1 SV=1	2	63 / 411	84.6715	1987600	3.0613e+06	1.5402	2.36896
CARM1;PRMT4	>sp|Q86X55|CARM1_HUMAN Histone-arginine methyltransferase CARM1 OS=Homo sapiens OX=9606 GN=CARM1 PE=1 SV=3	2	24 / 411	94.1606	15191000	2.25276e+07	1.48295	2.16121
CUL4B;KIAA0695;CUL4A	>sp|Q13620|CUL4B_HUMAN Cullin-4B OS=Homo sapiens OX=9606 GN=CUL4B PE=1 SV=4;>sp|Q13619|CUL4A_HUMAN Cullin-4A OS=Homo sapiens OX=9606 GN=CUL4A PE=1 SV=3	3	58 / 411	85.8881	92752000	1.36675e+08	1.47355	2.12632
TARS	>sp|P26639|SYTC_HUMAN Threonine--tRNA ligase, cytoplasmic OS=Homo sapiens OX=9606 GN=TARS PE=1 SV=3	6	65 / 411	84.1849	7621000	1.11612e+07	1.46454	2.09267
NOLA3;NOP10	>sp|Q9NPE3|NOP10_HUMAN H/ACA ribonucleoprotein complex subunit 3 OS=Homo sapiens OX=9606 GN=NOP10 PE=1 SV=1	2	16 / 411	96.1071	46064000	6.60259e+07	1.43335	1.97462
DLC1;DNCL1;DNCLC1;DYNLL1;HDLC1;DLC2;DYNLL2	>sp|P63167|DYL1_HUMAN Dynein light chain 1, cytoplasmic OS=Homo sapiens OX=9606 GN=DYNLL1 PE=1 SV=1;>sp|Q96FJ2|DYL2_HUMAN Dynein light chain 2, cytoplasmic OS=Homo sapiens OX=9606 GN=DYNLL2 PE=1 SV=1	3	64 / 411	84.4282	80366000	1.12129e+08	1.39523	1.82676
HMG2;HMGB2;HMG1;HMGB1;HMG1L1;HMGB1L1	>sp|P26583|HMGB2_HUMAN High mobility group protein B2 OS=Homo sapiens OX=9606 GN=HMGB2 PE=1 SV=2;>sp|P09429|HMGB1_HUMAN High mobility group protein B1 OS=Homo sapiens OX=9606 GN=HMGB1 PE=1 SV=3;>sp|B2RPK0|HGB1A_HUMAN Putative high mobility group protein B1	2	65 / 411	84.1849	16731000	2.31912e+07	1.38612	1.79083
CWC22;KIAA1604;NCM	>sp|Q9HCG8|CWC22_HUMAN Pre-mRNA-splicing factor CWC22 homolog OS=Homo sapiens OX=9606 GN=CWC22 PE=1 SV=3	2	20 / 411	95.1338	1235000	1.70603e+06	1.3814	1.77214
CXorf3;THOC2	>sp|Q8NI27|THOC2_HUMAN THO complex subunit 2 OS=Homo sapiens OX=9606 GN=THOC2 PE=1 SV=2	4	64 / 411	84.4282	57844000	7.96585e+07	1.37713	1.75513
KIAA0118;RAB21	>sp|Q9UL25|RAB21_HUMAN Ras-related protein Rab-21 OS=Homo sapiens OX=9606 GN=RAB21 PE=1 SV=3	3	27 / 411	93.4307	8147800	1.1211e+07	1.37596	1.75047
INO1;ISYNA1	>sp|Q9NPH2|INO1_HUMAN Inositol-3-phosphate synthase 1 OS=Homo sapiens OX=9606 GN=ISYNA1 PE=1 SV=1	4	35 / 411	91.4842	10752000	1.4578e+07	1.35584	1.66971
CST6;CSTB;STFB	>sp|P04080|CYTB_HUMAN Cystatin-B OS=Homo sapiens OX=9606 GN=CSTB PE=1 SV=2	4	43 / 411	89.5377	12795000	1.73085e+07	1.35276	1.65721
HSP27;HSP28;HSPB1	>sp|P04792|HSPB1_HUMAN Heat shock protein beta-1 OS=Homo sapiens OX=9606 GN=HSPB1 PE=1 SV=2	6	71 / 411	82.7251	21892000	2.91374e+07	1.33096	1.56811
PBP;PEBP;PEBP1	>sp|P30086|PEBP1_HUMAN Phosphatidylethanolamine-binding protein 1 OS=Homo sapiens OX=9606 GN=PEBP1 PE=1 SV=3	4	37 / 411	90.9976	1259500	1.66412e+06	1.32125	1.52797
MTPN	>sp|P58546|MTPN_HUMAN Myotrophin OS=Homo sapiens OX=9606 GN=MTPN PE=1 SV=2	2	28 / 411	93.1873	3911800	5.16113e+06	1.31937	1.52016
VDAC2	>sp|P45880|VDAC2_HUMAN Voltage-dependent anion-selective channel protein 2 OS=Homo sapiens OX=9606 GN=VDAC2 PE=1 SV=2	7	58 / 411	85.8881	2901300	3.71243e+06	1.27957	1.35216
FARSB;FARSLB;FRSB;HSPC173	>sp|Q9NSD9|SYFB_HUMAN Phenylalanine--tRNA ligase beta subunit OS=Homo sapiens OX=9606 GN=FARSB PE=1 SV=3	3	39 / 411	90.5109	798670	1.01405e+06	1.26968	1.30956
LYAR;PNAS-5	>sp|Q9NX58|LYAR_HUMAN Cell growth-regulating nucleolar protein OS=Homo sapiens OX=9606 GN=LYAR PE=1 SV=2	5	44 / 411	89.2944	18940000	2.39483e+07	1.26443	1.28686
P23;PTGES3;TEBP	>sp|Q15185|TEBP_HUMAN Prostaglandin E synthase 3 OS=Homo sapiens OX=9606 GN=PTGES3 PE=1 SV=1	5	47 / 411	88.5645	2141100	2.70044e+06	1.26124	1.27299
PI6;PTI;SERPINB6	>sp|P35237|SPB6_HUMAN Serpin B6 OS=Homo sapiens OX=9606 GN=SERPINB6 PE=1 SV=3	9	6 / 411	98.5401	1181700	1.47252e+06	1.24611	1.20679
ARGLU1	>sp|Q9NWB6|ARGL1_HUMAN Arginine and glutamate-rich protein 1 OS=Homo sapiens OX=9606 GN=ARGLU1 PE=1 SV=1	3	72 / 411	82.4818	8942900	1.11276e+07	1.24429	1.19879
VDAC;VDAC1	>sp|P21796|VDAC1_HUMAN Voltage-dependent anion-selective channel protein 1 OS=Homo sapiens OX=9606 GN=VDAC1 PE=1 SV=2	4	58 / 411	85.8881	1301600000	1.61036e+09	1.23721	1.16751
WDR1	>sp|O75083|WDR1_HUMAN WD repeat-containing protein 1 OS=Homo sapiens OX=9606 GN=WDR1 PE=1 SV=4	2	24 / 411	94.1606	4640900	5.73804e+06	1.23641	1.16393
PSEC0262;SSR1;TRAPA	>sp|P43307|SSRA_HUMAN Translocon-associated protein subunit alpha OS=Homo sapiens OX=9606 GN=SSR1 PE=1 SV=3	2	19 / 411	95.3771	116810000	1.43922e+08	1.2321	1.1448
VPS26;VPS26A	>sp|O75436|VP26A_HUMAN Vacuolar protein sorting-associated protein 26A OS=Homo sapiens OX=9606 GN=VPS26A PE=1 SV=2	2	18 / 411	95.6204	8707100	1.07239e+07	1.23163	1.14269
ANX1;ANXA1;LPC1	>sp|P04083|ANXA1_HUMAN Annexin A1 OS=Homo sapiens OX=9606 GN=ANXA1 PE=1 SV=2	6	41 / 411	90.0243	3680000	4.51449e+06	1.22676	1.12098
DKC1;NOLA4	>sp|O60832|DKC1_HUMAN H/ACA ribonucleoprotein complex subunit 4 OS=Homo sapiens OX=9606 GN=DKC1 PE=1 SV=3	10	74 / 411	81.9951	119910000	1.46379e+08	1.22074	1.094
LBR	>sp|Q14739|LBR_HUMAN Lamin-B receptor OS=Homo sapiens OX=9606 GN=LBR PE=1 SV=2	3	54 / 411	86.8613	1177300	1.42737e+06	1.21241	1.05642
AIP1;ALIX;KIAA1375;PDCD6IP	>sp|Q8WUM4|PDC6I_HUMAN Programmed cell death 6-interacting protein OS=Homo sapiens OX=9606 GN=PDCD6IP PE=1 SV=1	4	55 / 411	86.618	5532300	6.6717e+06	1.20595	1.02714
Supplementary data 2. Significant proteins interacting with CARM1 in K562 cells using BioID system
