# Supplementary material for: Tyrosine phosphorylation of CARM1 promotes its enzymatic activity and alters its target specificity
Source: Nat Commun. 2024 Apr 22;15:3415. doi: 10.1038/s41467-024-47689-4 (PMC11035800; doi:10.1038/s41467-024-47689-4)
Supplement: Supplementary file 6 — Source data [file 41467_2024_47689_MOESM6_ESM.zip]

Archive with 1 entries (1 files):
- NACOMMS-22-25993R3_Source data.xlsx
