# Supplementary material for: Tyrosine phosphorylation of CARM1 promotes its enzymatic activity and alters its target specificity
Source: Nat Commun. 2024 Apr 22;15:3415. doi: 10.1038/s41467-024-47689-4 (PMC11035800; doi:10.1038/s41467-024-47689-4)
Supplement: Supplementary file 6 — Source data [file 41467_2024_47689_MOESM6_ESM.zip › NACOMMS-22-25993R3_Source data.xlsx]

## Sheet: Fig2F
Signal intensity in WB					Relative intensity to total protein					Adjusted intensity by WT
	WT	JAK1-KO	TYK2-KO		WT	JAK1-KO	TYK2-KO			WT	JAK1-KO	TYK2-KO
pY334	78.1	47.9	54.5		1.02628	0.483838	0.634459			1	0.471448	0.618211
pY149	723	426	385		9.50066	4.30303	4.48196			1	0.452919	0.471752
CARM1	76.1	99	85.9
pJAK2	455	254	248		0.122642	0.100395	0.0882562			1	0.818607	0.719628
JAK2	3710	2530	2810
pSTAT5	13300	4950	4280		2.36234	1.33784	1.18889			1	0.566318	0.503266
STAT5	5630	3700	3600

## Sheet: Fig3G
Signal intensity in WB							Relative intensity to CARM1 at cytoplasmic
		Cyto	Nuclear	Chrom	Total		m-Cyto	m-Nuclear	m-Chrom
HEL	total	1740	17.3	30.4	1787.7		1	0.00994253	0.0174713
		2260	23.6	42.6			1	0.0104425	0.0188496
		2960	17.6	36.6			1	0.00594595	0.0123649
	pY334	69.5	50.5	49.1	169.1		1	0.726619	0.706475
		52.8	60.1	41.2			1	1.13826	0.780303
		54.2	71.9	41.9			1	1.32657	0.773063
	pY149	117	91.2	107			1	0.779487	0.91453
		235	98.8	76.6			1	0.420426	0.325957
		175	109	94.6			1	0.622857	0.540571
UKE-1	total	1480	22.1	23.8	1525.9		1	0.0149324	0.0160811
		2440	40.2	8.69			1	0.0164754	0.00356148
		2310	29.3	17.3			1	0.012684	0.00748918
	pY334	145	24.8	30.4	200.2		1	0.171034	0.209655
		36.1	43	19.8			1	1.19114	0.548476
		30.4	45.6	26.7			1	1.5	0.878289
	pY149	79.9	50.5	70.1			1	0.63204	0.877347
		45	44.8	36.1			1	0.995556	0.802222
		48.9	51.9	42.4			1	1.06135	0.867076

## Sheet: Fig4E
Relative signal intensity to total protein
RUNX1-R223			RUXN1-R319			PABP1-R455/R460			BAF155-R1064
DMSO	Ruxolitinib		DMSO	Ruxolitinib		DMSO	Ruxolitinib		DMSO	Ruxolitinib
3.28283	1.97196		14.9495	10.8411		97.4257	53.9773		83.75	55.4054
3.26263	1.6729		18.7879	11.3084		99.0099	88.0682		91.9643	79.4294
2.83838	1.34579		23.0303	13.3645		93.5644	83.9489		75.8929	89.7898

## Sheet: Fig5B
	Gating percentage (%)						Adjusted percentage (%)
Cell	subG1	G0+G1	G2+M	S	Total		msubG1	mG0+G1	mG2+M	mS
WT-1	6.59	44	20.5	23.9	94.99		6.93757	46.3207	21.5812	25.1605
WT-2	5.57	51.5	17.8	21.5	96.37		5.77981	53.4399	18.4705	22.3098
WT-3	6.66	45.6	18.4	25	95.66		6.96216	47.6688	19.2348	26.1342
Y149F-1	5.29	58.3	19.2	14.8	97.59		5.42064	59.7397	19.6741	15.1655
Y149F-2	3.94	56.6	23.2	13.4	97.14		4.056	58.2664	23.8831	13.7945
Y149F-3	4.33	55.8	21.8	14.9	96.83		4.47175	57.6268	22.5137	15.3878
Y334F-1	7.88	34.9	35.5	16.5	94.78		8.31399	36.8221	37.4552	17.4087
Y334F-2	8.02	36.3	31.1	18.6	94.02		8.5301	38.6088	33.0781	19.783
Y334F-3	7.09	38.7	31.6	16.6	93.99		7.54336	41.1746	33.6206	17.6615
Y149F/Y334F-1	8.22	42.2	24.7	17.1	92.22		8.91347	45.7601	26.7838	18.5426
Y149F/Y334F-2	8.59	40.3	26.4	16.4	91.69		9.36852	43.9524	28.7927	17.8864
Y149F/Y334F-3	7.88	41.4	25.3	18.8	93.38		8.43864	44.335	27.0936	20.1328

## Sheet: Fig5I
Transcription levels
BMI-1					CD34
WT	Y149F	Y334F	Y149F/Y334F		WT	Y149F	Y334F	Y149F/Y334F
1.85764	1.44591	2.01824	1.1026		0.0112914	0.000101728	0.00340544	0.000686466
1.92674	1.34752	1.87973	1.09003		0.00665085	0.000186413	0.00149325	0.00027662
2.1743	1.28941	1.9665	1.11879		0.00922587	0.000487301	0.00210189	0.000594249
	1.66459	1.14597	1.0009			0.000561203	0.000470736	0.000350425
	1.65589	1.09114	1.02417			0.000579312	0.000888988	0.000411805
	1.88237	1.13	1.05344			0.000636519	0.000388261	0.000400097

## Sheet: Fig5J
Transcription levels
ID2					MIR144
WT	Y149F	Y334F	Y149F/Y334F		WT	Y149F	Y334F	Y149F/Y334F
0.356171	0.459649	0.593317	1.05259		0.00143178	0.00216944	0.00196729	0.0030196
0.350056	0.469544	0.586404	1.03814		0.00123417	0.00230721	0.00247436	0.00264645
0.373945	0.480963	0.599079	1.05096		0.000775539	0.00277243	0.0030057	0.0017369
	0.286522	0.465491	1.11269			0.00131251	0.00142871	0.00338341
	0.311663	0.487277	1.12552			0.00155153	0.00119108	0.00276976
	0.345846	0.463329	1.16984			0.0014303	0.00167039	0.00262857

## Sheet: Fig6B
Relative number of cells to untreated cells
HEL										UKE-1										SET2
Drug1:	Ruxolitinib									Drug1:	Ruxolitinib									Drug1:	Ruxolitinib
Drug2:	EPZ025654									Drug2:	EPZ025654									Drug2:	EPZ025654
ConcUnit:	µM									ConcUnit:	µM									ConcUnit:	µM
	0	0.0274348	0.0823045	0.246914	0.740741	2.22222	6.66667	20			0	0.0274348	0.0823045	0.246914	0.740741	2.22222	6.66667	20			0	0.0274348	0.0823045	0.246914	0.740741	2.22222	6.66667	20
10	69.7888	68.3209	72.6596	56.9046	64.1594	56.3227	32.3592	0.326612		10	5.02411	5.29803	9.1168	10.855	9.74017	7.61848	4.54901	0.198185		10	17.3749	17.8163	14.0781	8.15995	7.12518	6.03269	1.7712	0.0106501
3.33333	78.9176	71.6325	78.4075	65.6879	80.0958	65.4578	40.5441	0.380964		3.33333	7.01859	6.90662	9.50405	12.572	12.1024	11.6956	8.25489	0.578006		3.33333	9.74616	14.4417	10.8916	10.8465	6.24609	5.26943	1.37544	0.0145946
1.11111	81.1197	78.1631	85.3154	77.5664	90.5879	80.6614	60.3072	0.431726		1.11111	16.7008	15.6234	16.1616	15.3888	15.3582	14.2196	10.5788	0.729734		1.11111	31.2185	37.3202	22.6893	24.7825	15.1339	11.723	3.00925	0.0176187
0.37037	93.946	96.4578	100.109	91.5435	98.9334	96.496	76.1463	0.721039		0.37037	48.0929	44.8847	38.6633	27.3707	23.7367	19.3622	15.0665	1.0031		0.37037	67.7051	80.1745	59.647	63.6709	49.9824	37.7845	10.5721	0.0244558
0.123457	118.234	107.675	111.17	93.1585	100.677	100.921	79.8978	0.828597		0.123457	75.8326	76.1934	64.794	50.7327	35.3068	33.0276	20.455	1.68966		0.123457	73.6209	96.1356	75.8832	85.2784	81.8059	70.0185	22.023	0.0324762
0.0411523	133.052	124.228	122.178	100.479	112.322	111.124	89.3336	0.436463		0.0411523	87.4524	89.7853	78.5873	61.5296	46.5401	46.4646	24.5937	1.2197		0.0411523	41.267	74.9606	42.6086	71.0271	88.7346	75.1456	33.0323	0.0397078
0.0137174	129.958	130.357	121.718	104.395	123.22	111.914	88.1604	1.67505		0.0137174	93.5429	97.4152	86.8569	69.5906	64.3725	52.317	35.038	1.20931		0.0137174	22.2855	105.493	57.4638	86.63	85.3815	74.1768	41.3994	0.0458875
0	100	125.273	118.609	101.366	123.083	105.294	75.6833	0.219304		0	100	101.997	92.4682	80.1835	76.5933	53.629	43.393	0.401112		0	100	149.243	94.7183	106.332	79.394	79.115	44.0228	0.0465449

## Sheet: Fig6C
Colony number
HEL					UKE-1					SET2
DMSO	RUX	EPZ025654	Combination		DMSO	RUX	EPZ025654	Combination		DMSO	RUX	EPZ025654	Combination
40	29	26	6		51	39	44	14		48	31	24	37
42	21	19	4		50	35	43	25		44	27	22	31
24	13	19	7		43	29	36	11		43	27	19	42
32	17	23	2		47	48	36	13		41	20	18	23

## Sheet: S-Fig9
CARM1 transcription levels
	Dox(-)			Dox(+)
shLUC	3.87e-05	4.55e-05	4.34e-05	3.11e-05	3.17e-05	2.87e-05
shRNA#1	2.06e-05	2.09e-05	2.1e-05	4.2e-06	4.1e-06	4e-06
shRNA#2	3.3e-05	3.07e-05	3.56e-05	5.9e-06	5.9e-06	5.9e-06
shRNA#3	2.78e-05	3.23e-05	3.27e-05	4.5e-06	4.4e-06	5e-06

## Sheet: S-Fig12
Percentage (%) of AnnexinV/7-AAD positivity
WT	Y149F	Y334F	Y149F&Y334F
6.65	7.13	6.52	10.05
7.13	8.89	7.25	9.01
6.39	7.89	7.71	9.43

[truncated: 8 more sheets: S-Fig13C, S-Fig13D, S-Fig13E, S-Fig15A, S-Fig15B, S-Fig15C, S-Fig16A, S-Fig16B]
